# Supplementary material for: Phytoplankton Distribution in Relation to Environmental Drivers on the North West European Shelf Sea
Source: PLoS One. 2016 Oct 13;11(10):e0164482. doi: 10.1371/journal.pone.0164482 (PMC5063399; doi:10.1371/journal.pone.0164482)
Supplement: S1 Table — (XLSX) [file pone.0164482.s001.xlsx]

## Sheet: Sheet1
Station	temp	salin	sigma0	atten	turbidity			Station	NO3	Si	PO4			Average	temp	salin	density(sigma0)	atten	turbidity	NO3	Si	PO4		Mixed layer depth
(Mixed surface layer)	degc90	pss-78	kg/m3	%	m^-1/sr			(Mixed surface layer)	mmol/l	mmol/l	mmol/l			Station	degc90	pss-78	kg/m3	%	m^-1/sr	mmol/l	mmol/l	mmol/l		Station	Mixed layer depth
A1	12.3257	34.7362	26.3217	0.151164	0.000594907			A1	4.27	2.21	0.41			A1	12.3518	34.7488	26.327	0.141056	0.000617228	3.9464	2.11	0.396667		A1	50
A1	12.3268	34.7359	26.3213	0.149948	0.000552546			A1	3.77	2.07	0.39			B1	12.2891	35.1251	26.6313	0.162693	0.000643782	4.16443	1.87775	0.337696		B1	50
A1	12.3275	34.7358	26.3212	0.150498	0.000588889			A1	3.8	2.05	0.39			C1	12.3319	35.1789	26.665	0.106791	0.000405794	4.57455	2.07636	0.359091		C1	70
A1	12.3255	34.7349	26.3209	0.149129	0.000636111			B1	4.15	1.9	0.36			C4	11.6672	35.3727	26.9433	0.0142454	0.000100369	5.80966	1.62454	0.406028		C4	100
A1	12.3219	34.7346	26.3214	0.150987	0.000615476			B1	4.13	1.85	0.33			C7	11.5771	35.3986	26.9805	0.0616372	0.000102745	6.40208	1.68808	0.421685		C7	100
A1	12.3211	34.7346	26.3216	0.149215	0.000631667			B1	4.23	1.87	0.33			D1	12.2871	35.2608	26.7377	0.07624	0.000318741	4.84013	1.21968	0.355536		D1	100
A1	12.3208	34.7345	26.3217	0.149281	0.000563889			B1	4.2	1.85	0.35			D4	11.8278	35.3992	26.9331	0.0403478	0.000104482	6.05806	1.79949	0.404045		D4	60
A1	12.3197	34.734	26.3215	0.14956	0.000608929			B1	4.07	1.89	0.32			D5	11.9202	35.3991	26.9155	0.0288333	0.000105249	4.29995	1.74854	0.347503		D5	80
A1	12.3264	34.7376	26.3231	0.15009	0.000633333			B1	4.13	1.88	0.33			E1	12.6513	35.1976	26.6165	0.0929544	0.00024287	3.52552	1.62813	0.316389		E1	60
A1	12.3329	34.7398	26.3236	0.143356	0.000658333			B1	4.18	1.89	0.34			E3	12.3706	35.3848	26.8169	0.0614207	0.0001	3.91664	0.809619	0.295813		E3	50
A1	12.3372	34.7427	26.3251	0.144225	0.0007			B1	4.17	1.89	0.34			E5	11.6353	35.3679	26.9454	0.0773059	0.000112059	5.65102	1.42629	0.371825		E5	70
A1	12.3392	34.7435	26.3254	0.143133	0.000651389			C1	4.63	2.1	0.36			F1	12.3985	35.2759	26.7273	0.0999829	0.000227654	3.16917	0.514214	0.271991		F1	80
A1	12.3425	34.745	26.3259	0.142275	0.000669792			C1	4.59	2.1	0.38			F4	12.3007	35.4031	26.8448	0.0722948	0.0001026	5.13093	1.16984	0.36727		F4	50
A1	12.3451	34.746	26.3262	0.13878	0.000596667			C1	4.61	2.08	0.35			F6	12.624	35.3721	26.7578	0.079793	0.000103313	4.2988	1.67594	0.346858		F6	100
A1	12.3718	34.7594	26.3315	0.13426	0.000634722			C1	4.6	2.07	0.36			G1	13.108	35.0583	26.4173	0.0986397	0.00029427	2.01595	1.39999	0.262558		G1	60
A1	12.3823	34.7642	26.3333	0.129771	0.0006			C1	4.63	2.07	0.36			G5	12.392	35.3935	26.8199	0.154819	0.00020547	4.06042	0.824286	0.310654		G5	70
A1	12.3797	34.7623	26.3323	0.128074	0.000601389			C1	4.59	2.08	0.36			G6	12.2353	35.3974	26.8537	0.0600126	0.000101148	4.39777	0.909702	0.32827		G6	100
A1	12.3836	34.7642	26.3331	0.133671	0.000697917			C1	4.58	2.11	0.36
A1	12.3992	34.7709	26.3353	0.132085	0.000618056			C1	4.55	2.07	0.35
A1	12.3936	34.768	26.3342	0.127346	0.000577083			C1	4.47	2.02	0.36
A1	12.4101	34.7756	26.337	0.131273	0.000641667			C1	4.51	2.08	0.35
A1	12.4077	34.7743	26.3364	0.125114	0.00050625			C1	4.56	2.06	0.36
B1	12.2825	35.1237	26.631	0.162537	0.000570641			C4	5.82	1.62	0.4
B1	12.283	35.1236	26.6309	0.16374	0.000589583			C4	5.82	1.62	0.41
B1	12.2845	35.1241	26.631	0.165988	0.000629762			C4	5.83	1.63	0.41
B1	12.2864	35.124	26.6306	0.166831	0.000652083			C4	5.77	1.62	0.4
B1	12.289	35.1239	26.6301	0.1643	0.000634722			C4	5.8	1.63	0.41
B1	12.2879	35.124	26.6305	0.16312	0.0006225			C7	6.41	1.68	0.42
B1	12.2888	35.1255	26.6315	0.164417	0.000729167			C7	6.37	1.67	0.42
B1	12.2888	35.1248	26.631	0.159225	0.000595833			C7	6.37	1.69	0.42
B1	12.2885	35.1239	26.6304	0.16465	0.0006875			C7	6.47	1.7	0.43
B1	12.2885	35.1238	26.6304	0.1613	0.00065625			D5	4.71	1.21	0.35
B1	12.2889	35.124	26.6305	0.158933	0.000588194			D5	4.72	1.2	0.36
B1	12.2886	35.1243	26.6308	0.160883	0.000631944			D5	4.77	1.16	0.35
B1	12.2884	35.124	26.6307	0.158388	0.000675			D5	5.15	1.31	0.36
B1	12.289	35.1242	26.6308	0.161683	0.000815278			D4	5.77	1.69	0.4
B1	12.2894	35.1244	26.6309	0.159042	0.000595833			D4	5.76	1.7	0.39
B1	12.2898	35.1241	26.6307	0.162783	0.000608333			D4	5.8	1.71	0.39
B1	12.2904	35.125	26.6313	0.16145	0.0007			D4	5.84	1.74	0.39
B1	12.2911	35.1251	26.6313	0.160133	0.000634722			D4	6.22	1.87	0.41
B1	12.292	35.126	26.6318	0.162704	0.000558333			D4	7.71	2.34	0.48
B1	12.2981	35.1323	26.6356	0.170112	0.000608333			D1	4.16	1.74	0.34
B1	12.298	35.132	26.6354	0.164325	0.000735417			D1	4.17	1.74	0.35
C1	12.3145	35.1683	26.6594	0.107716	0.00037124			D1	4.17	1.75	0.34
C1	12.3158	35.1688	26.6596	0.107387	0.000416667			D1	4.3	1.76	0.35
C1	12.3163	35.1693	26.6599	0.104465	0.000370833			D1	4.35	1.75	0.35
C1	12.3165	35.1697	26.6603	0.104017	0.0003875			D1	4.39	1.74	0.35
C1	12.3171	35.1696	26.6601	0.103324	0.000367593			D1	4.41	1.74	0.35
C1	12.3185	35.17	26.6602	0.104259	0.000369531			D1	4.72	1.79	0.36
C1	12.3189	35.1699	26.6601	0.104064	0.000411198			E1	3.04	1.48	0.3
C1	12.3198	35.1705	26.6604	0.104394	0.0004			E1	3.04	1.49	0.28
C1	12.3201	35.1701	26.6601	0.103522	0.000423611			E1	3.05	1.51	0.29
C1	12.3206	35.1709	26.6607	0.104903	0.000388889			E1	3.11	1.48	0.3
C1	12.3208	35.1703	26.6603	0.104772	0.000377083			E1	3.52	1.55	0.31
C1	12.3219	35.1714	26.6609	0.103759	0.0004			E1	4.4	1.9	0.36
C1	12.3225	35.1716	26.661	0.104666	0.000426042			E1	5.42	2.27	0.42
C1	12.3232	35.172	26.6612	0.110166	0.0004			E3	3.84	0.81	0.29
C1	12.3229	35.1717	26.6611	0.104516	0.000414881			E3	3.84	0.8	0.29
C1	12.3254	35.1738	26.6623	0.104053	0.000468056			E3	3.88	0.75	0.29
C1	12.3276	35.1763	26.6639	0.104714	0.000424405			E3	3.95	0.83	0.3
C1	12.329	35.1777	26.6647	0.104323	0.000498333			E3	4.08	0.86	0.3
C1	12.3399	35.1867	26.6696	0.108021	0.000436111			E5	5.69	1.45	0.37
C1	12.3398	35.1853	26.6686	0.106905	0.000398958			E5	5.68	1.46	0.37
C1	12.3427	35.187	26.6695	0.111971	0.0004			E5	5.68	1.45	0.37
C1	12.3433	35.1874	26.6697	0.108229	0.000396875			E5	5.65	1.42	0.37
C1	12.3428	35.1867	26.6693	0.108644	0.000355208			E5	5.55	1.36	0.37
C1	12.3458	35.1882	26.6699	0.107958	0.000418056			F6	2.78	0.41	0.27
C1	12.3496	35.1898	26.6705	0.109767	0.000401667			F6	2.82	0.42	0.26
C1	12.3532	35.1911	26.6708	0.109172	0.000385764			F6	2.85	0.43	0.26
C1	12.3571	35.1925	26.6712	0.108886	0.000383435			F6	3.09	0.49	0.26
C1	12.3592	35.1949	26.6727	0.108692	0.000432083			F6	3.25	0.56	0.27
C1	12.3573	35.1968	26.6746	0.112038	0.000419231			F6	3.39	0.51	0.28
C1	12.3555	35.1983	26.6762	0.114418	0.000430556			F6	4.01	0.78	0.3
C1	12.3528	35.2	26.6781	0.117594	0.000434314			F4	4.2	0.94	0.33
C4	11.6574	35.3721	26.9436	0.0130095	0.0001			F4	4.26	0.95	0.31
C4	11.656	35.3723	26.9441	0.0131125	0.0001			F4	6.92	1.62	0.46
C4	11.6559	35.3724	26.9442	0.0142724	0.0001			F1	4.21	1.65	0.35
C4	11.6545	35.3724	26.9446	0.0130912	0.0001			F1	4.29	1.66	0.35
C4	11.6564	35.3725	26.9444	0.0134865	0.0001			F1	4.28	1.66	0.34
C4	11.6587	35.3727	26.9441	0.0130115	0.0001			F1	4.26	1.66	0.34
C4	11.6585	35.3725	26.9441	0.0140021	0.0001			F1	4.25	1.68	0.35
C4	11.6596	35.3726	26.944	0.0133	0.0001			F1	4.27	1.67	0.35
C4	11.6628	35.3727	26.9435	0.0143375	0.0001			F1	4.52	1.76	0.35
C4	11.6642	35.3726	26.9432	0.0135052	0.0001			G1	2.02	1.4	0.26
C4	11.6628	35.3727	26.9436	0.0140278	0.0001			G1	2.01	1.41	0.26
C4	11.6618	35.3727	26.9438	0.0135017	0.0001			G1	2.02	1.39	0.28
C4	11.6619	35.3729	26.944	0.0134448	0.0001			G1	1.96	1.39	0.26
C4	11.6631	35.3728	26.9437	0.0128483	0.0001			G1	2.04	1.41	0.26
C4	11.6636	35.3728	26.9437	0.0137153	0.0001			G1	2.06	1.4	0.26
C4	11.6644	35.3728	26.9436	0.0133073	0.0001			G5	3.99	0.8	0.31
C4	11.6641	35.3726	26.9435	0.0131542	0.0001			G5	3.92	0.8	0.31
C4	11.6641	35.3727	26.9437	0.0132187	0.0001			G5	3.99	0.81	0.31
C4	11.6643	35.3728	26.9437	0.0132092	0.0001			G6	4.17	0.8	0.32
C4	11.6643	35.3727	26.9437	0.0139177	0.0001			G6	4.17	0.87	0.33
C4	11.6629	35.3728	26.9441	0.0132333	0.0001			G6	4.15	0.85	0.32
C4	11.6632	35.3728	26.9441	0.01355	0.0001			G6	4.15	0.88	0.31
C4	11.6679	35.3727	26.9432	0.01315	0.0001			G6	4.29	0.9	0.32
C4	11.6673	35.3728	26.9434	0.0134867	0.0001			G6	4.3	0.89	0.32
C4	11.6698	35.3727	26.9429	0.0137698	0.0001			G6	4.35	0.88	0.32
C4	11.6722	35.3727	26.9425	0.0141097	0.0001			G6	5.59	1.2	0.38
C4	11.6724	35.3727	26.9426	0.0139317	0.0001
C4	11.6726	35.3726	26.9425	0.0146042	0.0001
C4	11.6729	35.3727	26.9425	0.0186715	0.0001
C4	11.6733	35.3727	26.9425	0.0194146	0.0001
C4	11.6736	35.3724	26.9423	0.0194813	0.0001
C4	11.6739	35.3729	26.9426	0.01395	0.0001
C4	11.6742	35.3727	26.9425	0.0146875	0.0001
C4	11.6743	35.3727	26.9425	0.0150139	0.0001
C4	11.6739	35.3728	26.9427	0.0146653	0.0001
C4	11.6745	35.3724	26.9424	0.0157783	0.0001
C4	11.6748	35.3729	26.9427	0.0136667	0.0001
C4	11.6748	35.3726	26.9425	0.0145813	0.0001
C4	11.6735	35.3726	26.9428	0.0134764	0.0001
C4	11.6728	35.3726	26.943	0.0143611	0.0001
C4	11.6734	35.3725	26.9429	0.0143063	0.000117361
C4	11.6736	35.3728	26.9431	0.0148889	0.0001
C4	11.674	35.3728	26.9431	0.0135215	0.0001
C4	11.6731	35.3725	26.9431	0.0167885	0.0001
C4	11.6724	35.3727	26.9434	0.0138958	0.0001
C4	11.6743	35.3729	26.9432	0.0143333	0.0001
C4	11.6663	35.3727	26.9446	0.0147435	0.0001
C7	11.5808	35.3977	26.978	0.0650931	0.000117361
C7	11.5826	35.3975	26.9775	0.0644982	0.0001
C7	11.5838	35.3974	26.9773	0.0639689	0.000118561
C7	11.5846	35.3974	26.9771	0.0638214	0.000116667
C7	11.5852	35.3975	26.9772	0.0637958	0.0001
C7	11.5852	35.3975	26.9772	0.0636625	0.000131944
C7	11.5868	35.3978	26.9772	0.0631944	0.000105556
C7	11.5871	35.3979	26.9773	0.0631639	0.0001
C7	11.5878	35.398	26.9772	0.0637375	0.0001
C7	11.588	35.398	26.9773	0.0630333	0.0001
C7	11.5883	35.3979	26.9771	0.0628194	0.0001
C7	11.5875	35.3978	26.9773	0.0635896	0.0001
C7	11.5873	35.3978	26.9774	0.0626396	0.000129167
C7	11.5877	35.3978	26.9773	0.0630062	0.0001125
C7	11.5859	35.3975	26.9775	0.0627708	0.0001
C7	11.5864	35.3977	26.9776	0.062375	0.0001
C7	11.587	35.3976	26.9775	0.0632675	0.0001
C7	11.5874	35.3975	26.9774	0.0630458	0.0001
C7	11.5885	35.3976	26.9773	0.0629625	0.0001
C7	11.5889	35.3976	26.9773	0.0638562	0.0001
C7	11.5907	35.3979	26.9772	0.063725	0.0001
C7	11.5911	35.3979	26.9772	0.0636208	0.0001
C7	11.591	35.3978	26.9772	0.0625667	0.0001
C7	11.5921	35.398	26.9771	0.0629792	0.0001
C7	11.5925	35.3978	26.977	0.0632802	0.0001
C7	11.5936	35.398	26.977	0.0629854	0.0001
C7	11.5935	35.3979	26.9769	0.0630187	0.0001
C7	11.5931	35.398	26.9771	0.0630896	0.0001
C7	11.5938	35.3979	26.977	0.0632917	0.0001
C7	11.5934	35.3978	26.9771	0.0631917	0.0001
C7	11.5933	35.3979	26.9772	0.0635229	0.0001
C7	11.5917	35.3979	26.9776	0.0632833	0.0001
C7	11.5849	35.3974	26.9785	0.0632937	0.0001
C7	11.5797	35.3973	26.9794	0.0640063	0.0001
C7	11.5727	35.3965	26.9801	0.0638806	0.0001
C7	11.5707	35.3967	26.9808	0.0633812	0.0001
C7	11.5719	35.3968	26.9806	0.0630927	0.0001
C7	11.5717	35.3966	26.9806	0.0650569	0.0001
C7	11.5729	35.3966	26.9804	0.0636625	0.0001
C7	11.5726	35.3968	26.9806	0.0643365	0.0001
C7	11.5664	35.3973	26.9822	0.0639292	0.0001
C7	11.5661	35.3973	26.9824	0.0626188	0.0001
C7	11.5661	35.3971	26.9823	0.0620125	0.0001
C7	11.5643	35.3975	26.983	0.0614812	0.0001
C7	11.5637	35.3979	26.9834	0.0601667	0.0001
C7	11.5584	35.3994	26.9856	0.056655	0.0001
C7	11.5277	35.4053	26.996	0.04225	0.0001
C7	11.3541	35.4373	27.0533	0.0119063	0.0001
D5	12.0043	35.3881	26.8901	0.0359083	0.0001
D5	12.0051	35.3878	26.8898	0.0355265	0.0001
D5	12.0054	35.3879	26.8898	0.0364214	0.0001
D5	12.006	35.3881	26.89	0.0363714	0.0001
D5	12.0065	35.3878	26.8897	0.0372508	0.0001
D5	12.0063	35.388	26.8899	0.0362401	0.000113021
D5	12.0064	35.3884	26.8903	0.0363075	0.0001
D5	12.0066	35.388	26.8899	0.0360472	0.000134722
D5	12.0069	35.3883	26.8902	0.0353604	0.000114062
D5	12.0072	35.3882	26.8901	0.0361958	0.0001
D5	12.0074	35.3882	26.8901	0.0370745	0.000113542
D5	12.0074	35.3882	26.8901	0.0389431	0.0001
D5	12.0077	35.3881	26.8901	0.0368768	0.000129762
D5	12.0079	35.3882	26.8902	0.0362424	0.000102778
D5	12.0086	35.3882	26.8901	0.0367833	0.0001
D5	12.0087	35.3879	26.8899	0.0366008	0.000121667
D5	12.0089	35.3885	26.8903	0.0371021	0.0001
D5	12.0091	35.3882	26.8902	0.0367565	0.0001
D5	12.0091	35.3882	26.8902	0.0387133	0.0001
D5	12.0083	35.3883	26.8905	0.0374389	0.0001
D5	12.0078	35.3883	26.8906	0.0376556	0.0001
D5	12.008	35.3881	26.8904	0.037547	0.0001
D5	12.0086	35.3883	26.8906	0.03753	0.0001
D5	12.0086	35.3883	26.8906	0.037075	0.000127083
D5	12.0029	35.3891	26.8924	0.0369458	0.0001
D5	11.993	35.391	26.8958	0.0356781	0.000127083
D5	11.9841	35.3925	26.8987	0.0361042	0.0001
D5	11.9735	35.3938	26.9018	0.0338479	0.0001
D5	11.8667	35.4099	26.9348	0.0212437	0.0001
D5	11.7941	35.4196	26.9562	0.0088025	0.0001
D5	11.7323	35.4265	26.9734	0.00309167	0.0001
D5	11.4672	35.454	27.0447	-0.00727222	0.0001
D5	11.4773	35.453	27.042	-0.0113458	0.0001
D5	11.3997	35.4601	27.0621	-0.014476	0.0001
D5	11.3387	35.4638	27.0764	-0.0174217	0.0001
D4	11.8302	35.3985	26.9315	0.041575	0.0001
D4	11.8317	35.3986	26.9314	0.0419436	0.0001
D4	11.8302	35.399	26.932	0.0427565	0.0001
D4	11.8303	35.3989	26.932	0.0431917	0.0001
D4	11.8295	35.3991	26.9323	0.0430313	0.0001
D4	11.8319	35.399	26.9318	0.0418771	0.000128125
D4	11.8309	35.3991	26.9321	0.042	0.0001
D4	11.8326	35.399	26.9318	0.0415438	0.0001
D4	11.8326	35.3991	26.9319	0.0415049	0.0001
D4	11.8335	35.399	26.9317	0.0416896	0.0001
D4	11.8333	35.3991	26.9319	0.0412275	0.0001
D4	11.8333	35.3993	26.9321	0.041405	0.0001
D4	11.8331	35.3993	26.9321	0.0419604	0.0001
D4	11.8332	35.3993	26.9322	0.0425448	0.000127083
D4	11.8336	35.3992	26.9321	0.0422992	0.0001
D4	11.8346	35.3993	26.9321	0.0409847	0.0001
D4	11.8348	35.3992	26.932	0.0397264	0.0001
D4	11.8364	35.3993	26.9318	0.0405482	0.000114881
D4	11.8351	35.3992	26.932	0.04215	0.0001
D4	11.835	35.3992	26.932	0.0396042	0.000110417
D4	11.8345	35.3991	26.9322	0.0401357	0.000127381
D4	11.8294	35.3992	26.9333	0.0374333	0.0001
D4	11.8136	35.3995	26.9365	0.0350135	0.000104167
D4	11.7968	35.3996	26.9399	0.0330908	0.0001
D4	11.7661	35.4003	26.9463	0.0294583	0.0001
D1	12.2842	35.2537	26.7317	0.0781597	0.000290278
D1	12.2853	35.254	26.7318	0.0779929	0.000293452
D1	12.2846	35.2538	26.7318	0.0782234	0.000286979
D1	12.284	35.2539	26.732	0.0789812	0.0003
D1	12.2844	35.2543	26.7323	0.0781667	0.000326042
D1	12.2844	35.2542	26.7323	0.0789715	0.0003
D1	12.2858	35.2544	26.7323	0.0785375	0.0003375
D1	12.2863	35.2547	26.7324	0.0779469	0.0003
D1	12.2865	35.2545	26.7323	0.0786817	0.000321667
D1	12.2869	35.2545	26.7323	0.0790417	0.0003
D1	12.2868	35.255	26.7327	0.0801194	0.000354167
D1	12.2869	35.2554	26.733	0.0801146	0.0003
D1	12.2874	35.2551	26.7328	0.078226	0.000352083
D1	12.2877	35.2551	26.7328	0.0781073	0.000319792
D1	12.288	35.255	26.7326	0.07973	0.000285
D1	12.2883	35.2552	26.7329	0.0796573	0.0003
D1	12.2884	35.255	26.7327	0.0794708	0.0003
D1	12.2878	35.2554	26.7332	0.0799514	0.000318056
D1	12.2879	35.2551	26.733	0.0796833	0.000290278
D1	12.2878	35.2559	26.7337	0.0775792	0.0003
D1	12.2873	35.2576	26.7351	0.0774008	0.000361667
D1	12.2875	35.2574	26.735	0.0782083	0.0003
D1	12.2878	35.2581	26.7356	0.0777292	0.000318056
D1	12.2855	35.2619	26.739	0.0760542	0.000336111
D1	12.2846	35.2634	26.7404	0.0759802	0.0003
D1	12.285	35.2632	26.7402	0.0760533	0.0003
D1	12.2855	35.2628	26.7398	0.0747764	0.000372222
D1	12.2859	35.2625	26.7396	0.0751674	0.0003
D1	12.2861	35.2629	26.7399	0.0753833	0.000328125
D1	12.2851	35.2647	26.7415	0.0760694	0.000336111
D1	12.2853	35.2647	26.7416	0.0752817	0.000278333
D1	12.2855	35.2648	26.7417	0.0752783	0.000319167
D1	12.2857	35.2651	26.7419	0.0741865	0.000326042
D1	12.2865	35.2646	26.7414	0.0753138	0.000299621
D1	12.2864	35.2653	26.742	0.0747391	0.000273437
D1	12.2865	35.2655	26.7422	0.0748383	0.0003175
D1	12.287	35.2654	26.7421	0.0763535	0.000327778
D1	12.2883	35.2663	26.7426	0.0763708	0.000339583
D1	12.2899	35.2715	26.7464	0.0711729	0.000305556
D1	12.2915	35.2731	26.7473	0.0686083	0.000341667
D1	12.2962	35.2794	26.7514	0.0654267	0.000311667
D1	12.2935	35.2804	26.7527	0.0659813	0.000327083
D1	12.2953	35.2814	26.7532	0.0646017	0.000510833
E1	12.6789	35.1785	26.5955	0.0990412	0.0002
E1	12.6783	35.1788	26.5959	0.0970795	0.0002
E1	12.6777	35.1791	26.5963	0.09675	0.0002
E1	12.6771	35.1793	26.5967	0.0968194	0.0002
E1	12.6751	35.1801	26.5977	0.0961033	0.0002
E1	12.6763	35.1796	26.5971	0.0964972	0.000236111
E1	12.6765	35.1796	26.5972	0.0948146	0.0002
E1	12.6765	35.1797	26.5973	0.0951687	0.0002
E1	12.6765	35.1797	26.5974	0.0954531	0.0002
E1	12.6704	35.1813	26.5999	0.0931069	0.0002
E1	12.6685	35.1817	26.6006	0.0928646	0.0002
E1	12.6633	35.1829	26.6026	0.0923875	0.000220833
E1	12.6604	35.1837	26.6039	0.0923708	0.000208333
E1	12.6588	35.1844	26.6048	0.0920417	0.0002
E1	12.6588	35.1847	26.6051	0.0924625	0.0002
E1	12.6567	35.187	26.6073	0.0908313	0.0002
E1	12.6562	35.1879	26.6082	0.0908486	0.0002
E1	12.6567	35.1896	26.6094	0.0900444	0.0002
E1	12.6572	35.1905	26.6102	0.0873858	0.0002
E1	12.6617	35.1972	26.6145	0.0872528	0.000234722
E1	12.6757	35.2157	26.6261	0.0724771	0.0002
E1	12.6705	35.2081	26.6213	0.0769975	0.0002
E1	12.671	35.2289	26.6374	0.0743958	0.000235417
E1	12.6498	35.2315	26.6437	0.0839896	0.0003
E1	12.5885	35.2419	26.6639	0.0961729	0.00040625
E1	12.5695	35.2447	26.6699	0.0981694	0.0004
E1	12.5305	35.2481	26.6803	0.110015	0.000455556
E1	12.5183	35.2486	26.6831	0.121182	0.000503125
E3	12.3834	35.3839	26.8131	0.0668106	0.0001
E3	12.383	35.3837	26.8131	0.0678542	0.0001
E3	12.3833	35.3839	26.8133	0.0666339	0.0001
E3	12.3832	35.384	26.8134	0.0664615	0.0001
E3	12.3834	35.3838	26.8133	0.0652975	0.0001
E3	12.3839	35.3837	26.8132	0.0661302	0.0001
E3	12.3831	35.384	26.8136	0.0655833	0.0001
E3	12.3825	35.3839	26.8137	0.06327	0.0001
E3	12.381	35.3842	26.8142	0.0623479	0.0001
E3	12.381	35.3841	26.8142	0.06297	0.0001
E3	12.3833	35.3842	26.8139	0.0633729	0.0001
E3	12.3751	35.3843	26.8157	0.0620198	0.0001
E3	12.37	35.3844	26.8168	0.0604958	0.0001
E3	12.368	35.3846	26.8174	0.0594958	0.0001
E3	12.368	35.3844	26.8173	0.0591417	0.0001
E3	12.3652	35.3848	26.8182	0.0587181	0.0001
E3	12.3654	35.3847	26.8182	0.0592844	0.0001
E3	12.3584	35.3856	26.8202	0.0579819	0.0001
E3	12.3586	35.3855	26.8202	0.0575208	0.0001
E3	12.3536	35.3863	26.8218	0.0571771	0.0001
E3	12.3513	35.3866	26.8225	0.0555198	0.0001
E3	12.3427	35.3875	26.825	0.0545677	0.0001
E3	12.3375	35.3883	26.8267	0.0540222	0.0001
E5	11.6626	35.3651	26.9371	0.0920833	0.0001
E5	11.6622	35.365	26.9372	0.0876232	0.00011131
E5	11.6619	35.3651	26.9373	0.0871908	0.0001275
E5	11.661	35.3652	26.9376	0.086122	0.000117857
E5	11.6607	35.365	26.9376	0.0859917	0.0001
E5	11.6608	35.3651	26.9377	0.0856369	0.000122024
E5	11.6612	35.3649	26.9376	0.0857097	0.000131944
E5	11.6625	35.365	26.9374	0.0849964	0.000127976
E5	11.6621	35.3649	26.9374	0.085275	0.000110417
E5	11.6622	35.3649	26.9375	0.0850104	0.000117361
E5	11.6609	35.3651	26.9379	0.0848	0.00015625
E5	11.6622	35.3652	26.9379	0.0839167	0.000169444
E5	11.6625	35.365	26.9377	0.0845583	0.000145833
E5	11.6632	35.3652	26.9377	0.0841167	0.000129167
E5	11.6623	35.3653	26.9381	0.0835655	0.000150595
E5	11.6621	35.3654	26.9382	0.0831597	0.0001
E5	11.6602	35.3653	26.9385	0.0825903	0.000134722
E5	11.6585	35.3649	26.9386	0.0808633	0.000105833
E5	11.6442	35.365	26.9414	0.073835	0.0001
E5	11.6421	35.365	26.9419	0.0725514	0.0001
E5	11.6428	35.365	26.9418	0.07269	0.0001
E5	11.6401	35.3655	26.9427	0.0721146	0.0001
E5	11.6397	35.3652	26.9426	0.0725521	0.0001
E5	11.6351	35.3659	26.944	0.0728875	0.0001
E5	11.6296	35.3664	26.9455	0.0727375	0.0001
E5	11.6257	35.3673	26.947	0.0734764	0.0001
E5	11.6049	35.3717	26.9544	0.0715292	0.0001
E5	11.6108	35.3713	26.953	0.069497	0.0001
E5	11.6024	35.372	26.9552	0.0714125	0.0001
E5	11.5926	35.3722	26.9573	0.0715	0.0001
E5	11.5967	35.372	26.9563	0.0709607	0.0001
E5	11.5914	35.3731	26.9582	0.0691208	0.0001
E5	11.5906	35.3738	26.959	0.0682844	0.0001
E5	11.5923	35.3734	26.9584	0.069324	0.0001
E5	11.5875	35.3756	26.9611	0.06675	0.0001
E5	11.5868	35.3757	26.9613	0.0654885	0.0001
E5	11.5879	35.3763	26.9616	0.0646233	0.0001
E5	11.5893	35.378	26.9627	0.0630812	0.0001
E5	11.5908	35.3795	26.9637	0.0598406	0.0001
F6	12.7018	35.3666	26.7369	0.0931528	0.0001
F6	12.702	35.3665	26.7368	0.0936139	0.0001
F6	12.7023	35.3663	26.7367	0.0931944	0.0001
F6	12.7036	35.3665	26.7366	0.0926732	0.0001
F6	12.7044	35.3664	26.7364	0.0923056	0.000133333
F6	12.706	35.3665	26.7363	0.0920417	0.0001
F6	12.707	35.3664	26.736	0.0920844	0.000154167
F6	12.7065	35.3662	26.736	0.0919562	0.0001
F6	12.7038	35.3662	26.7366	0.0928507	0.0001
F6	12.7025	35.3659	26.7367	0.0925075	0.0001
F6	12.7014	35.3662	26.7372	0.092855	0.0001
F6	12.7006	35.366	26.7373	0.0931667	0.0001
F6	12.7008	35.3662	26.7374	0.0929208	0.0001
F6	12.7042	35.3662	26.7368	0.0933592	0.0001
F6	12.7032	35.3663	26.7371	0.0928021	0.000117361
F6	12.6964	35.3659	26.7382	0.0930722	0.0001
F6	12.6969	35.3661	26.7384	0.0933594	0.0001
F6	12.6947	35.3659	26.7386	0.0925979	0.0001
F6	12.6859	35.3657	26.7403	0.094125	0.0001
F6	12.689	35.3656	26.7397	0.0937729	0.0001
F6	12.6832	35.3655	26.7408	0.0943608	0.0001
F6	12.6799	35.3653	26.7414	0.0943	0.0001
F6	12.679	35.3652	26.7416	0.0941714	0.0001
F6	12.6763	35.3652	26.7421	0.09375	0.000154167
F6	12.6758	35.3653	26.7423	0.0935	0.0001
F6	12.6762	35.3652	26.7423	0.0935896	0.0001
F6	12.6758	35.3652	26.7424	0.093675	0.0001
F6	12.6757	35.3652	26.7424	0.0935433	0.0001
F6	12.6751	35.3653	26.7427	0.0929944	0.0001
F6	12.6704	35.3654	26.7438	0.0909042	0.0001
F6	12.6429	35.367	26.7505	0.0827563	0.0001
F6	12.6229	35.3705	26.7572	0.073375	0.0001
F6	12.5939	35.3749	26.7664	0.0635167	0.0001
F6	12.57	35.3782	26.7738	0.0590104	0.0001
F6	12.5868	35.3756	26.7685	0.0643826	0.0001
F6	12.5522	35.3804	26.7791	0.0568292	0.0001
F6	12.5529	35.3802	26.7789	0.0564271	0.0001
F6	12.5107	35.3846	26.7906	0.0531167	0.0001
F6	12.5162	35.3838	26.789	0.053526	0.0001
F6	12.476	35.386	26.7987	0.0549569	0.0001
F6	12.4762	35.3861	26.7987	0.0549328	0.0001
F6	12.4571	35.3864	26.8028	0.0532167	0.0001
F6	12.4441	35.3864	26.8054	0.054675	0.0001
F6	12.4517	35.3862	26.8038	0.0539482	0.0001
F6	12.4414	35.3874	26.8068	0.0523817	0.0001
F6	12.4306	35.3896	26.8107	0.0505472	0.0001
F6	12.4253	35.3902	26.8122	0.0497812	0.0001
F6	12.4196	35.3907	26.8138	0.0494858	0.0001
F4	12.2971	35.4026	26.8447	0.0724417	0.0001
F4	12.2979	35.4024	26.8444	0.0727076	0.0001
F4	12.2987	35.4026	26.8445	0.0727656	0.0001
F4	12.2995	35.4028	26.8446	0.0724411	0.0001
F4	12.3002	35.403	26.8446	0.0723875	0.0001
F4	12.3002	35.403	26.8447	0.0721271	0.0001
F4	12.3007	35.4031	26.8447	0.0721192	0.0001
F4	12.301	35.4033	26.8449	0.0722863	0.0001
F4	12.3017	35.4032	26.8447	0.07195	0.0001
F4	12.3016	35.4031	26.8447	0.0719363	0.0001
F4	12.3018	35.4031	26.8447	0.0716219	0.0001
F4	12.3014	35.4034	26.8451	0.0719435	0.000116071
F4	12.3017	35.4033	26.845	0.0733417	0.0001
F4	12.3007	35.4036	26.8454	0.0720929	0.0001
F4	12.3023	35.4033	26.845	0.0728469	0.000128125
F4	12.3031	35.4033	26.8449	0.0719	0.0001
F4	12.3019	35.4035	26.8453	0.0721028	0.0001
F4	12.302	35.4035	26.8453	0.0714389	0.0001
F4	12.2938	35.4044	26.8477	0.0716958	0.0001
F4	12.2952	35.4046	26.8476	0.0701726	0.0001
F1	12.3947	35.2732	26.725	0.105622	0.0002
F1	12.3955	35.2735	26.7251	0.103886	0.00020303
F1	12.3965	35.2734	26.7249	0.102501	0.000214881
F1	12.3992	35.2736	26.7245	0.101405	0.000214286
F1	12.4011	35.2736	26.7242	0.100086	0.000245238
F1	12.4011	35.2737	26.7243	0.100421	0.000218056
F1	12.401	35.2736	26.7243	0.100962	0.000236111
F1	12.4012	35.2736	26.7243	0.100388	0.000202083
F1	12.4014	35.2734	26.7242	0.10015	0.00020625
F1	12.4014	35.2736	26.7244	0.1001	0.000233333
F1	12.4014	35.2736	26.7244	0.1004	0.000264167
F1	12.4019	35.2735	26.7244	0.102656	0.0002
F1	12.4023	35.2737	26.7245	0.100575	0.000218056
F1	12.4029	35.2737	26.7244	0.104031	0.0002
F1	12.4029	35.2741	26.7248	0.10057	0.000224306
F1	12.4031	35.2747	26.7252	0.0992681	0.0002
F1	12.403	35.2749	26.7255	0.10042	0.000221667
F1	12.4037	35.2741	26.7248	0.102035	0.000234722
F1	12.4039	35.2739	26.7247	0.103412	0.000243333
F1	12.4047	35.2737	26.7244	0.105327	0.000226042
F1	12.4047	35.2737	26.7244	0.100825	0.000226042
F1	12.4047	35.2739	26.7247	0.101017	0.000205556
F1	12.406	35.2744	26.7248	0.100225	0.0002
F1	12.4059	35.2744	26.7249	0.101088	0.000216071
F1	12.4064	35.2745	26.7249	0.103733	0.0002125
F1	12.4066	35.2746	26.725	0.100343	0.000254167
F1	12.4068	35.2748	26.7252	0.100397	0.0002125
F1	12.4073	35.2749	26.7252	0.101179	0.0002
F1	12.4075	35.2752	26.7255	0.0996604	0.000228125
F1	12.4075	35.2758	26.726	0.0994194	0.0002875
F1	12.4078	35.2758	26.726	0.0991908	0.000235
F1	12.4067	35.2766	26.7268	0.1002	0.00025
F1	12.4049	35.2776	26.728	0.0973604	0.000235417
F1	12.4055	35.277	26.7275	0.0981125	0.0002125
F1	12.4012	35.2783	26.7294	0.0969583	0.000217708
F1	12.3956	35.2796	26.7316	0.0949458	0.000234722
F1	12.3806	35.2825	26.7368	0.0928465	0.000236806
F1	12.3339	35.2936	26.7546	0.0874854	0.000270833
F1	12.319	35.2988	26.7616	0.0901312	0.0003375
G1	13.0995	35.0573	26.4175	0.096775	0.0002125
G1	13.1025	35.0573	26.417	0.096567	0.000294792
G1	13.1058	35.0578	26.4167	0.095845	0.000323333
G1	13.1076	35.0583	26.4168	0.096694	0.000269643
G1	13.1086	35.0588	26.4171	0.0959333	0.000299167
G1	13.1092	35.0594	26.4175	0.0971556	0.0002625
G1	13.1094	35.0591	26.4173	0.0973708	0.000204167
G1	13.1075	35.0592	26.4177	0.0987318	0.000267708
G1	13.1064	35.0587	26.4176	0.097375	0.000277083
G1	13.0994	35.0575	26.4181	0.0966597	0.0003
G1	13.1018	35.0579	26.418	0.0963577	0.0003
G1	13.101	35.0578	26.4182	0.0972653	0.0003
G1	13.1032	35.0584	26.4183	0.0963646	0.0003
G1	13.1015	35.0581	26.4185	0.0970854	0.0003
G1	13.1076	35.0573	26.4167	0.0976875	0.0003
G1	13.1082	35.0578	26.417	0.0975333	0.000271667
G1	13.1111	35.058	26.4166	0.0985644	0.000265816
G1	13.1129	35.0583	26.4165	0.100369	0.0003
G1	13.113	35.0587	26.4168	0.0989826	0.000266667
G1	13.1131	35.0584	26.4167	0.101626	0.000316667
G1	13.1103	35.0588	26.4176	0.101323	0.0005375
G1	13.1116	35.0586	26.4172	0.100972	0.000285937
G1	13.1133	35.0588	26.4171	0.103313	0.000335417
G1	13.1133	35.0589	26.4173	0.102879	0.0002975
G1	13.1142	35.0585	26.4168	0.102209	0.000309375
G1	13.1149	35.0588	26.4169	0.102993	0.000253571
G5	12.3843	35.3906	26.8183	0.159264	0.000209601
G5	12.3892	35.3918	26.8184	0.158733	0.0002
G5	12.392	35.3931	26.8189	0.158664	0.000213542
G5	12.3937	35.3933	26.8187	0.158738	0.0002
G5	12.3942	35.3935	26.8188	0.15885	0.0002
G5	12.3935	35.3931	26.8187	0.157589	0.000219444
G5	12.3945	35.3934	26.8188	0.157858	0.0002
G5	12.3928	35.3931	26.819	0.158096	0.0002
G5	12.3924	35.3929	26.819	0.158157	0.0002
G5	12.3935	35.3931	26.8189	0.156667	0.0002
G5	12.3935	35.3931	26.819	0.15615	0.000208333
G5	12.3941	35.3934	26.8192	0.15555	0.000225
G5	12.3933	35.3932	26.8192	0.155	0.0002
G5	12.3923	35.3932	26.8194	0.15501	0.0002
G5	12.3922	35.3931	26.8194	0.155217	0.0002
G5	12.3925	35.3933	26.8196	0.15465	0.0002
G5	12.3928	35.3932	26.8195	0.154513	0.0002
G5	12.3936	35.3933	26.8195	0.154867	0.000231944
G5	12.3941	35.3934	26.8196	0.153717	0.000202083
G5	12.3943	35.3931	26.8194	0.155092	0.0002
G5	12.3948	35.3934	26.8195	0.15355	0.0002
G5	12.3946	35.3934	26.8196	0.153592	0.0002
G5	12.3944	35.393	26.8194	0.153062	0.0002
G5	12.3956	35.3933	26.8195	0.153775	0.0002
G5	12.3953	35.3933	26.8195	0.152305	0.0002
G5	12.3957	35.3937	26.8198	0.153583	0.0002
G5	12.3955	35.394	26.8201	0.152934	0.0002
G5	12.3946	35.3941	26.8205	0.154046	0.000254167
G5	12.3911	35.3959	26.8225	0.1492	0.0002
G5	12.3556	35.4021	26.8344	0.136139	0.0002
G6	12.2465	35.3967	26.8498	0.0671823	0.0001
G6	12.2471	35.3963	26.8494	0.0665296	0.0001
G6	12.2391	35.3952	26.8501	0.066025	0.0001
G6	12.2393	35.3951	26.8501	0.0661738	0.0001
G6	12.239	35.3952	26.8503	0.0652115	0.0001
G6	12.2376	35.3947	26.8502	0.0649702	0.000114881
G6	12.2373	35.3949	26.8505	0.0653083	0.0001
G6	12.2371	35.3947	26.8504	0.0641222	0.0001
G6	12.2369	35.3946	26.8504	0.0640854	0.0001
G6	12.238	35.3949	26.8505	0.0647219	0.0001
G6	12.2375	35.3948	26.8506	0.0640292	0.0001
G6	12.2373	35.3948	26.8506	0.063531	0.0001
G6	12.2393	35.3951	26.8506	0.0640667	0.0001
G6	12.243	35.3958	26.8504	0.0648801	0.0001
G6	12.2405	35.3953	26.8505	0.0641646	0.0001
G6	12.2399	35.395	26.8505	0.0642177	0.0001
G6	12.2389	35.3952	26.8509	0.0638643	0.0001
G6	12.2398	35.3951	26.8507	0.0636758	0.0001
G6	12.2375	35.395	26.8511	0.0632302	0.0001
G6	12.2366	35.3951	26.8514	0.0630792	0.000110938
G6	12.238	35.3955	26.8515	0.0625	0.000110417
G6	12.2382	35.3958	26.8518	0.0606141	0.0001
G6	12.2382	35.3964	26.8523	0.0583153	0.0001
G6	12.238	35.3969	26.8528	0.0583536	0.0001
G6	12.238	35.3973	26.8531	0.0593146	0.0001
G6	12.2383	35.397	26.8529	0.0578142	0.0001
G6	12.2388	35.3974	26.8531	0.0578937	0.0001
G6	12.239	35.3972	26.853	0.0580514	0.0001
G6	12.2387	35.3978	26.8536	0.0577604	0.0001
G6	12.2392	35.3977	26.8535	0.0574964	0.0001
G6	12.2395	35.3976	26.8534	0.0576764	0.0001
G6	12.2396	35.3985	26.8541	0.0566083	0.0001
G6	12.2398	35.3979	26.8536	0.0568639	0.0001
G6	12.2387	35.3984	26.8543	0.0575847	0.0001
G6	12.2369	35.3985	26.8548	0.0562917	0.0001
G6	12.237	35.398	26.8545	0.0565892	0.00012
G6	12.236	35.3986	26.8552	0.0573319	0.0001
G6	12.2357	35.3985	26.8552	0.0576042	0.0001
G6	12.2347	35.3989	26.8557	0.0572901	0.0001
G6	12.2347	35.399	26.8559	0.0573437	0.0001
G6	12.234	35.4	26.8568	0.0567062	0.0001
G6	12.2348	35.3996	26.8564	0.0566391	0.0001
G6	12.2356	35.4004	26.8569	0.0574833	0.0001
G6	12.2357	35.4008	26.8572	0.0561556	0.0001
G6	12.2359	35.4009	26.8574	0.0566391	0.0001
G6	12.2289	35.4009	26.8587	0.0549	0.0001
G6	12.2183	35.4016	26.8614	0.05424	0.0001
G6	12.1879	35.4048	26.8698	0.0509933	0.0001
G6	12.172	35.4061	26.874	0.0444948	0.0001
